# Supplementary material for: Enhancement of Immune Checkpoint Inhibitor-Mediated Anti-Cancer Immunity by Intranasal Treatment of Ecklonia cava Fucoidan against Metastatic Lung Cancer
Source: Int J Mol Sci. 2021 Aug 24;22(17):9125. doi: 10.3390/ijms22179125 (PMC8431244; doi:10.3390/ijms22179125)
Supplement: Supplementary file 1 [file ijms-22-09125-s001.zip]

Archive with 1 entries (1 files):
- ijms-1308662-supplementary.pdf
